# Supplementary material for: Reproductive parameters and cub survival of brown bears in the Rusha area of the Shiretoko Peninsula, Hokkaido, Japan
Source: PLoS One. 2017 Apr 25;12(4):e0176251. doi: 10.1371/journal.pone.0176251 (PMC5404773; doi:10.1371/journal.pone.0176251)
Supplement: S1 Table — (XLSX) [file pone.0176251.s002.xlsx]

## Sheet: プライマー
S1 Table. Primer sequences for microsatellite analysis and sex identification used in this study.
Microsatellite analysis
Locus	PCR	Dye	Primer sequences		References
	multiplex		Forward (5'-3')	Reverse (5'-3')
G1A	B	FAM	GACCCTGCATACTCTCCTCTGATG	GCACTGTCCTTGCGTAGAAGTGAC	Paetkau et al. 1995
G1D	E	VIC	GATCTGTGGGTTTATAGGTTACA	CTACTCTTCCTACTCTTTAAGAG	Paetkau et al. 1995
G10B	A	VIC	GCCTTTTAATGTTCTGTTGAATTTG	GACAAATCACAGAAACCTCCATCC	Paetkau et al. 1995
G10C	C	NED	AAAGCAGAAGGCCTTGATTTCCTG	GGGGACATAAACACCGAGACAGC	Paetkau et al. 1995
G10H	H	FAM	CAACAAGAAGACCACTGTAA	AGAGACCACCAAGTAGGATA	Paetkau et al. 1998
G10L	G	NED	GTACTGATTTAATTCACATTTCCC	GAAGATACAGAAACCTACCCATGC	Paetkau et al. 1995
G10M§	D	FAM	TTCCCCTCATCGTAGGTTGTA	TTTCCAAATAATTTAAATGCATCC	Paetkau et al. 1995
G10P	C	VIC	AGGAGGAAGAAAGATGGAAAAC	TCATGTGGGGAAATACTCTGAA	Paetkau et al. 1995
G10X	C	FAM	CCACCTTCTTCCAATTCTC	TCAGTTATCTGTGAAATCAAAA	Paetkau et al. 1998
MU05	B	VIC	GTGATTTTTCTTGTAGCCTAGG	GAAACTTGTTATGGGAACCA	Taberlet et al. 1997
MU09	D	VIC	TTGAAGTTCAGGGTAAATGC	ATATAGCAGCATATTTTTGGCT	Taberlet et al. 1997
MU10	E	NED	TTCAGATTTCATCAGTTTGAC	CAGCATAGTTACACAAATCTCC	Taberlet et al. 1997
MU23	A	NED	GCCTGTGTGCTATTTTATCC	AATGGGTTTCTTGTTTAATTAC	Taberlet et al. 1997
MU26	G	VIC	GCCTCAAATGACAAGATTTC	TCAATTAAAATAGGAAGCAGC	Taberlet et al. 1997
MU50	A	FAM	TCTCTGTCATTTCCCCATC	AAAGGCAATGCAGATATTGT	Taberlet et al. 1997
MU51	B	NED	GCCAGAATCCTAAGAGACCT	AAGAGAAGGGACAGGAGGTA	Taberlet et al. 1997
MU59	D	NED	GCTCCTTTGGGACATTGTAA	GACTGTCACCAGCAGGAG	Taberlet et al. 1997
MU61	E	FAM	ACCCAGAGAAGTCCGATTAC	CTGCTACCTTTCATCAGCAT	Taberlet et al. 1997
UamB5	F	NED	CCGGTGGATCTATCTCAGAGT	GGGATCTTGTCTATCCTGCTC	Meredith et al. 2009
UamD2	F	VIC	ACACCTGTCTTCCCTTCCTAAC	TTCCATCTGAGAGGCTGAAC	Meredith et al. 2009
CXX20	H	VIC	AGCAACCCCTCCCATTTACT	TTGATCTGAATAGTCCTCTGCG	Ostrander et al. 1993
Sex identification
Amelogenin	F	PET	CAGCCAAACCTCCCTCTGC	CCCGCTTGGTCTTGTCTGTTGC	Yamamoto et al. 2002
§Primer sequence was modified based on GenBank #U22089.1.
