# Supplementary material for: Reproductive parameters and cub survival of brown bears in the Rusha area of the Shiretoko Peninsula, Hokkaido, Japan
Source: PLoS One. 2017 Apr 25;12(4):e0176251. doi: 10.1371/journal.pone.0176251 (PMC5404773; doi:10.1371/journal.pone.0176251)
Supplement: S2 Table — (XLSX) [file pone.0176251.s003.xlsx]

## Sheet: Sheet1
Bear ID	Method	Year
		2009	2010	2011	2012	2013	2014	2015	2016
KR	Direct#			Jul/Sep	Jul	Jun	Aug*
	Indirect§					Sep
WK	Direct#			Jul/Sep	Jul	Jun	Oct	Aug*
	Indirect§				Jul			Jun
DR	Direct#		Sep	Jul/Sep	Sep		Aug*
	Indirect§				Jul		Sep
BE	Direct#		Jul/Sep	Jul/Aug	Jul	Sep		Jun
	Indirect§				Sep/Aug		Sep
PK	Direct#			Jul/Aug	Aug
	Indirect§				Jul
RI	Direct#			Jul/Sep			Aug*
	Indirect§			Sep			Sep
WM	Direct#			Jul/Sep	Jul				Jun
	Indirect§			Jul
LI	Direct#			Jul/Sep		Jun	Aug*
	Indirect§					Nov		Oct
DC	Direct#			Jul		Jun		Jul
	Indirect§	Aug			Aug			Jul
KB	Direct#			Jul/Aug	Sep	Oct			Sep
	Indirect§
KS	Direct#			Jul	Jul			Jul*
	Indirect§						Jul
HC	Direct#			Jul/Sep	Jul	Jun
	Indirect§						Aug/Sep		Sep
GB	Direct#			Jul	Jul/Aug	Jun/Aug/Sep	Jul	Aug
	Indirect§
GI	Direct#			Jul/Sep	Jul	Aug*
	Indirect§
BK	Direct#			Jul	Aug	Jun*
	Indirect§
*captured and ear-tagged
#DNA was directly collected form the bear, from fresh feces, hairs, or skin samples by dart biopsy.
§DNA of their dependent young was directly sampled, and parentage analysis was performed to confirm the blood relationship.
